# Supplementary material for: Molecular characterization of two new alternaviruses identified in members of the fungal family Nectriaceae
Source: Arch Microbiol. 2023 Mar 22;205(4):129. doi: 10.1007/s00203-023-03477-0 (PMC10033562; doi:10.1007/s00203-023-03477-0)
Supplement: Supplementary file 1 — Supplementary file1 (FASTA 4 KB) [file 203_2023_3477_MOESM1_ESM.fasta]

>DtAV1_RNA1
GGCTCTTAACCGATGTAGGCTCTATTCTCGAATAGGCCGCCATTTGGTTATGTATGTTTTGAATGAGAAGTGCATTCGGAGTTCTCAATAATGCCGCGAAGGCAGCGAACCTGTTCAAGCATAAGGCCCCTCACTCGCCTAATTTAAGGTGGTGTCTGTCCGATGAAGACACCTATGGAGTGTTGAGTGCTGATGTGCCAGCGCTACGTTCGCTCGCGTCTCAGTGGCATCAAGAGTCGTTTTGGATCTCGGAGCGCGCGCGATTGGGTTTTCCTTTACTTGCTTTTGAATGTTATAGTGAATTTGTTGGTGCGCAGCGTAAACTCGAGGAGCGCGGGTTACGCGTATACATGGCTCGCAACGCCACAGAGTTGCATGACTGTCTTTTTCGTGGAGTTACTTTGTATTTTGGTGAGACACTTAATGGGGTGAGACCTTTCAATGCGGGGCGCGAGTTGTGCGAGGAGCTCGTGAATTGGCTTGTAGACCCATGGCCACTTGGGTGTACGCACTCTGATGCTTATTCGAAGTTTGTTCAGCATCCCTTGGGCATAACTGAGGATGTGTGGGGCGAGTTGGGTGCTTGGGCATGGGGTGATTTTGAGGAGCTGGTGCGTGCTGCACCGAAAAATCACCTCCCCGTTGACACCAGCAACTGGCTCCGCCTCTGCGACAGTTTGGCAAAGGATGATCGTTCGTCTGGACTTGTTGCGCTGGACGCCTTGTGTCAGCGGCAATCACGTCACAAACGCAGACATTACTTCGACGTGTGTACACTTTACGCCTTGTGCGGCGAGACGTGGGATACCCAGGGCCAAGGAGATGTGTTCCGACGGACGGCCAGGGCTGTCCTGTATAGCGGGCTGCGTGGTGGTGTTGGCCACGAGCGACTATATCTCACATGCTTTTGGCTCTGGACGACACCATACTGGCAGGATTTGTGCGCCTTTTTCCTACAATGGGACCTCTTTTCTTATGGGGTCGATGATTATCGCGCCATCTGTAAGGAAATTACCGCACGCGTCACTGCCAGCTGGATGTTTCCGATGAGCAACGTGCAGCATATTGCGTCTGCTTATTTTCTAAACGCTGAGGACTTGACAGGGTTCGCGGATAATCAAGAGTCTAGCGGCGAGGTGGCACTGGAGGTCCTTGAGTTTGCGCTCAACGATTTTGAGTATACTGCACCTGGTACGCTAGGCCGCGACTTTGAGTCATACCTTTCGCAGTTCTCATCGGCGGTGGAGAGCATGTTGGAGCCGCTGTACCGGGAGTTTAGGGACCGAGCGCTCCCGTATGAAGAACTGTTGGCTACCCGTGCAGCTTGGGGTGCCGGGGGTGTTGCCGGGCGGCGAGCCAGGGAGGTGTTGGGTACTGAGAAAGCACCGCCAGGCTGCACTAAAGCGTACGCTATGGTGCAAGCACCTGCACAGGACTTCGCCATGGACTGGGGTACCACACGGAACGAGATTGCCAACAAGATGGATGAGCGCGGCCCACCGAGATGTATCACGGCTACCGATATGCGTGATCAGATTTCGGAGACCTTTGCATTCCGCCATTTCTCTAACCGATACCCGAGCATAGGTCTAGACATAGGCGAGTCTCCAACACAGGCCATGGCGCGTCATGCTAAACTCGCAGGTTGTACCCGGGGTAAGCGGCATTATATGGTTGATGGGCGATTGATCACTGCATGGGATTGGATGAAGTGGGACCACTTCTATCATTGTGCTGAGAAGGTGTTGGTGTTGCAGGCAATGCGTAGGCTTACTGCACGCTGGCTCAGAGGTGAGGTGCGCGGACAATTGATCGCTGAGATCGATGACCTCATCAGCAAGCACGAGGAAATGGTTTACCGTTCACAGACCTATGCCGACGCGGAGTATTCGAAACGCGTCGATGAGCTTATCGCCCAACACGGGGACAGGGCGTCCAGACTTCCTGGCGATGCCGGTGCCACTTCGGTGCTTATCAAACGACCAAATGGCCAGCAGTCTGGTAGGAAGACTACGCTGGAGTGCAATACGATAGTCGGGACCGCACGCTTGCTCGTACGGGACGCGGAGCTGCTCGGGCGCCGCGCGGCTCTTGGTCATCGGGTAGCGCTGTATACCCTCAATCGTGCTGATGATGTCGCCGAAGTGCACGCTACTTACGCCGCTGGTGTGGCAGCAGTCAATAAGATGATCGAGCAAGGTCATCGTGCCAACCCGAAGAAGCAAGTAGCCCAGTGGCGCTCGGTGGTCTACCTGCGCAATCTTTATGCTGGGGGCAGTATGCGCGCCTTCCCACCACGTGCTGTGTATGCCGCGGCCACGGGTCATCCGGATAAAGGTGCCGGCAGCGAGAGCTCGTACATGGATAAGTTACGCTCTGTTTCGAAAGGTCTCGATATGTGGATGCGAAGAGGGGGGTGGATGCGGATGGCCAGGTGCTTGTACGCCGATGCGGAAAAATTCTTCTCGAGCACCAGGGTATGGCATGACCATGGCGGGGTGCGCAGGTTTTCGCGTGTGAAGATTGCCGTGGCAGTGTTACGCGCGGCTCCCGAGAACGGGGGACTTGGCATTTTGCCGCCAGGGTGCTATACTTATGATTATGCTGTCAAGTGCAGGACGCACCCGCGTTATGCTGATATTGCTGATGCTTGGGAAGAGCAGCTCGCTCCATACGCTAAGCGTACCGTCGGGCCTGGTATTCATGATTTGGAGGGCGTGGGGAGGAAGTGGCTCACCGATTCCACGGGGTTGGTTCCAACAGATGCGGAGGTGAAGGCGTATAAAGATAAGTGGGCGCGAGGCCGCATGCATCAGGGGGGGGACGGGCAGACGCGCTTCCTGCAGCGTTGTGCTCAGGTCGCACGCAGCGTTAAACGTTGGCACCGCGATGTCAAGGATAGTGTGTGGGGTCACCGTATACATGAGCACCATATAATACGGTCGACGCACGCACTTCGCGATGCCATAGACGTTGGGGCGAAGCGGCCCGATAGCTCCCTGCCCTTCGATATCTTACGCGGTATACGTGGCCTTCCGGGTTATGCAATGGTTGAGCATTTGTGGCACGGGTACGGCCAGGTGATGATGGGGCGGCGCCGGCTGGGACCTGATGCGCTTAAGTCGCTGTGCGTGCGGCTAGCGTCAGCGAGTCAGTTGGGCAGAGATTTCCTCGCGCTGTCACGCCACTGGTCTGCCCACGCTATGGCTGACCACCTTACCGGTAATCTGGGACCCGCCGGCGCATGGGACAAGTTGATACCGCCCTCGTGGTCCGGGTGGTTTGTTGGAACTGTTGCCTTGTGTATGGCGTCAGAAATCGCGCGCAATCCGAAGTTGACAAATACGCGGTATGGATTGCTAAAGCTGCGGGCGCAGCTCAGCAATGTTGCAGCGCATTTTTTCGTTGAGAATTTTCCGGAGTTATGTCTACATTAAGCCTGAACACATCAGCGGCACAGCATAAAGGAGTGCTGTGTGCGTGTAGCTTAGCCTTGCCCACGCGCGGGGGGCTTTAAACGTAGTAGGGTGCTTGCGCGACGTGTACCTTATCACGGCCTGTGAGGGAGGCTCAGTGGTAAAAAAAAAAAAAAAA
